# Supplementary material for: Overexpression of Phosphate Transporter Gene CmPht1;2 Facilitated Pi Uptake and Alternated the Metabolic Profiles of Chrysanthemum Under Phosphate Deficiency
Source: Front Plant Sci. 2018 Jul 20;9:686. doi: 10.3389/fpls.2018.00686 (PMC6062769; doi:10.3389/fpls.2018.00686)
Supplement: TABLE S1 — Adaptor and primer sequences used. [file Table_1.XLSX]

## Sheet: Sheet1
Supplemental Table S1 Adaptor and primer sequences used.
Primer name	5′–3′ sequence	Usage
Oligo d (T)18	TTTTTTTTTTTTTTTTTT	Reverse transcription
Full-F	ATTGTTCTGTTTTTCTTTTAGCCA	ORF amplifications
Full-R	CGCAACAAAAGAACACAAAAGTG	ORF amplifications
CmPht1;2-EcoR I-F	CCGGAATTCATGGCTCGAGAACAACTACAAGTGC	Functional complementation
CmPht1;2-Not I-R	ATAAGAATGCGGCCGCTAAACTATTCAAGCAGGAGCAGTTCCGTTGTATCG	Functional complementation
qGSP-F	ATCCCGATAAGACCGACAA	qRT-PCR
qGSP-R	GCTCCATTTCCTCCTCGT	qRT-PCR
EF1A-F	TTTTGGTATCTGGTCCTGGAG	qRT-PCR
EF1A-R	CCATTCAAGCGACAGACTCA	qRT-PCR
Hyg-F	CTTCTACACAGCCATCGGTCCAG	Transgenic detection
Hyg-R	CGGAAGTGCTTGACATTGGGGAG	Transgenic detection
