# Supplementary material for: Overexpression of Phosphate Transporter Gene CmPht1;2 Facilitated Pi Uptake and Alternated the Metabolic Profiles of Chrysanthemum Under Phosphate Deficiency
Source: Front Plant Sci. 2018 Jul 20;9:686. doi: 10.3389/fpls.2018.00686 (PMC6062769; doi:10.3389/fpls.2018.00686)
Supplement: TABLE S3 — Selected metabolites identified by GC-MS in the shoots of Oe1 under LP-treated conditions compared with WT. [file Table_3.XLSX]

## Sheet: Sheet1
Supplemental Table S3 Selected metabolites identified by GC-MS in the shoots of Oe1 under LP-treated conditions compared with WT.
Metabolites (Shoot)a	0d	2d	7d
	Oe1/WT	Oe1/WT	Oe1/WT
1,5-Anhydroglucitol	-	0.828813	-
2,3-Dimethylsuccinic acid	-	0.714953	-
20alpha-Hydroxycholesterol	6.05381	-	0.432419
22-Ketocholesterol	-	0.646941	-
2-Furoic Acid	-	-	0.669894
2-hydroxy-3-isopropylbutanedioic acid	-	-	0.701992
2-ketoadipate	-	0.490014	-
2-Ketovaleric acid	-	0.67479	-
3,4-Dihydroxyphenylglycol	-	1.21967	-
3,4-Dihydroxypyridine	-	0.520627	-
3-Cyanoalanine	-	0.482974	-
3-hydroxy-3-methylglutaric acid	-	0.607696	0.430298
3-hydroxybenzoic acid	-	-	0.851457
3-hydroxybutyric acid	0.413378	-	-
3-hydroxy-L-proline	0.203296	-	-
3-Hydroxypropionic acid	1.55568	-	0.800501
3-Hydroxypyridine	2.35084	-	-
4-Acetylbutyric acid	2.69022	-	-
4-aminobutyric acid	-	-	1.98309
4-Cholesten-3-one	-	-	0.4845
4-Hydroxy-3-methoxybenzyl alcohol	-	-	2.90142
4-Hydroxybenzoic acid	-	0.852611	0.79325
4-hydroxybutyrate	-	0.774066	-
4-Hydroxycyclohexanecarboxylic acid	-	0.773408	0.791343
5,6-dihydrouracil	-	0.33388	-
5,6-Dimethylbenzimidazole	3.17713	0.31478	-
5-Hydroxyindole-2-carboxylic acid	-	-	0.809937
6-hydroxy caproic acid	-	-	0.683962
adenosine	-	-	3.02783
alanine	-	-	1.14005
Allylmalonic acid	-	0.302562	-
carbamoyl-aspartic acid	-	0.709976	0.759786
cis-Phytol	-	0.732458	-
Citraconic acid	-	0.784834	-
Citramalic acid	-	-	0.739224
Corticosterone	-	0.652766	-
cytidine-monophosphate	-	-	0.762306
cytidine-monophosphate degr prod	-	0.682025	-
D-Arabitol	-	0.485331	-
Dihydroxyacetone	-	1.40983	-
D-Talose	-	1.41221	-
flavin adenine degrad product	-	0.627508	-
fructose	-	1.4043	-
Galactonic acid	-	0.748447	-
Glucoheptonic acid	-	-	0.765838
glucose-6-phosphate	2.07913	-	-
Glutaric Acid	-	0.788574	0.798957
glutathione	1.42088	-	-
glycolic acid	-	-	0.848127
Hesperitin	-	-	0.516742
Isoleucine	-	0.226187	-
lactic acid	1.78649	-	0.706185
Levoglucosan	-	-	0.836857
L-glutamic acid	1.51937	0.806216	0.871831
L-Malic acid	1.33755	-	-
lysine	-	-	2.14675
Lyxonic acid, 1,4-lactone	0.755007	-	0.748568
Maleimide	2.34561	-	0.561138
malonic acid	-	0.529329	-
mannitol	-	0.522074	-
Melatonin	2.50173	-	-
Melezitose	0.713107	0.749708	-
melibiose	0.846066	-	-
Methyl Phosphate	-	-	1.53444
myo-inositol	-	0.809566	0.803613
N-Acetyltryptophan	28933.7	-	-
N-Carbamylglutamate	-	0.683739	1.31461
N-Methyl-DL-alanine	-	-	0.569665
O-Succinylhomoserine	1.88819	-	-
oxoproline	1.33757	0.769566	-
Pelargonic acid	-	0.646523	-
Phenylacetic acid	-	0.679941	0.690872
phosphomycin	-	0.756975	-
phthalic acid	1.54524	1.24674	-
Purine riboside	1.20415	-	-
pyrogallol	6.29345	-	-
Ribonic acid, gamma-lactone	-	1.44141	-
Saccharic acid	-	0.619959	0.721769
salicin	-	0.577267	-
Salicylaldehyde	-	-	0.814264
serine	1.29042	-	-
Sophorose	-	1.32704	-
stearic acid	3.94695e-06	-	-
Tagatose	-	1.43641	-
tartaric acid	-	-	0.739712
Threitol	-	0.624094	-
Threonic acid	1.33393	-	-
thymine	1.81258	0.698558	0.726164
trehalose	-	0.619977	-
tyrosine	0.762497	-	-
aMetabolites with VIP values larger than 1 and P values less than 0.05 were included, respectively. Up-regulate, FC>1.2, and down-regulate, FC<0.8.
