# Supplementary material for: Overexpression of Phosphate Transporter Gene CmPht1;2 Facilitated Pi Uptake and Alternated the Metabolic Profiles of Chrysanthemum Under Phosphate Deficiency
Source: Front Plant Sci. 2018 Jul 20;9:686. doi: 10.3389/fpls.2018.00686 (PMC6062769; doi:10.3389/fpls.2018.00686)
Supplement: TABLE S4 — Significant pathways identified by KEGG analysis. [file Table_4.XLSX]

## Sheet: Sheet1
Supplemental Table S4 Significant pathways identified by KEGG analysis.
		0d		2d		7d
	Pathwaya	No. of Differentially Expressed Metabolites	P	No. of Differentially Expressed Metabolites	P	No. of Differentially Expressed Metabolites	P
Root
	Hormones biosynthesis	4	4.56e-05	4	0.000855	6	0.000163
	Citrate cycle (TCA cycle)			3	0.000259	4	8.87e-05
	alkaloids biosynthesis derived from histidine and purine			3	0.0014	5	5.9e-05
	Propanoate metabolism			3	0.00152
	Glyoxylate and dicarboxylate metabolism			3	0.00272	6	1.31e-05
	Phenylalanine metabolism			3	0.00309	6	1.71e-05
	Phenylpropanoids biosynthesis	3	0.00326	6	2.55e-05	8	1.9e-05
	Phenylalanine, tyrosine and tryptophan biosynthesis	2	0.00328
	Arginine and proline metabolism					7	5.41e-05
	Alkaloids biosynthesis derived from ornithine, lysine and nicotinic acid					6	0.00015
	Carbon fixation in photosynthetic organisms					4	0.000158
	Alanine, aspartate and glutamate metabolism					4	0.000187
	Alkaloids biosynthesis derived from terpenoid and polyketide			3	0.00349	5	0.000276
	beta-Alanine metabolism					4	0.000521
	Butanoate metabolism	2	0.00711			4	0.00139
	Galactose metabolism					4	0.00153
	Nicotinate and nicotinamide metabolism					4	0.002
	Tyrosine metabolism					5	0.0023
	Glycolysis / Gluconeogenesis					3	0.00641
	Alkaloids biosynthesis derived from shikimate pathway	3	0.00879	4	0.000808	6	0.00668
	Terpenoids and steroids biosynthesis of					5	0.00691
Shoot
	Aminoacyl-tRNA biosynthesis	3	0.00261
	Glutathione metabolism	2	0.00899
	Pyrimidine metabolism			3	0.00294
	Alanine, aspartate and glutamate metabolism					2	0.00486
	beta-Alanine metabolism					2	0.00804
aPathways were deemed significant if they were identified with a P value less than the threshold of 0.01.
