# Supplementary material for: Overexpression of Phosphate Transporter Gene CmPht1;2 Facilitated Pi Uptake and Alternated the Metabolic Profiles of Chrysanthemum Under Phosphate Deficiency
Source: Front Plant Sci. 2018 Jul 20;9:686. doi: 10.3389/fpls.2018.00686 (PMC6062769; doi:10.3389/fpls.2018.00686)
Supplement: TABLE S5 — Pathways involved in the roots of Oe1 under LP-treated conditions 0 day compared with WT identified by KEGG analysis. [file Table_5.XLSX]

## Sheet: 代谢通路富集表（kegg)
		Supplemental Table S5 Pathways involved in roots of Oe1 under LP-treated conditions 0 d compared with WT identified by KEGG analysis.
ID Annotation	Annotation	Category	Group	Database	set	in set	background	in background	p-value	-log(p-value)	FDR correction	Submitted IDs	Matching IDs
ath01070	Biosynthesis of plant hormones	KEGG pathways	Pathways	KEGG (Arabidopsis thaliana (thale cress))	11	4	3358	68	4.56e-05	4.34104	0.00155	C00078 C00493 C00026 C00073	C00078 C00493 C00026 C00073	http://www.kegg.jp/kegg-bin/show_pathway?map=map01070&show_description=show
ath01061	Biosynthesis of phenylpropanoids	KEGG pathways	Pathways	KEGG (Arabidopsis thaliana (thale cress))	11	3	3358	97	0.00326	2.48678	0.0372	C00078 C00493 C00026	C00078 C00493 C00026	http://www.kegg.jp/kegg-bin/show_pathway?map=map01061&show_description=show
ath00400	Phenylalanine, tyrosine and tryptophan biosynthesis	KEGG pathways	Pathways	KEGG (Arabidopsis thaliana (thale cress))	11	2	3358	27	0.00328	2.48413	0.0372	C00078 C00493	C00078 C00493	http://www.genome.jp/kegg-bin/show_pathway?150751145683408/ath00400.args
ath00650	Butanoate metabolism	KEGG pathways	Pathways	KEGG (Arabidopsis thaliana (thale cress))	11	2	3358	40	0.00711	2.14813	0.0598	C00026 C01384	C00026 C01384	http://www.genome.jp/kegg-bin/show_pathway?150751145683408/ath00650.args
ath01063	Biosynthesis of alkaloids derived from shikimate pathway	KEGG pathways	Pathways	KEGG (Arabidopsis thaliana (thale cress))	11	3	3358	138	0.00879	2.05601	0.0598	C00078 C00493 C00026	C00078 C00493 C00026	http://www.kegg.jp/kegg-bin/show_pathway?map=map01063&show_description=show
ath00966	Glucosinolate biosynthesis	KEGG pathways	Pathways	KEGG (Arabidopsis thaliana (thale cress))	11	2	3358	74	0.0232	1.63451	0.116	C00078 C00073	C00078 C00073	http://www.genome.jp/kegg-bin/show_pathway?150751145683408/ath00966.args
ath00970	Aminoacyl-tRNA biosynthesis	KEGG pathways	Pathways	KEGG (Arabidopsis thaliana (thale cress))	11	2	3358	75	0.0238	1.62342	0.116	C00078 C00073	C00078 C00073	http://www.genome.jp/kegg-bin/show_pathway?150751145683408/ath00970.args
ath01100	Metabolic pathways	KEGG pathways	Pathways	KEGG (Arabidopsis thaliana (thale cress))	11	8	3358	1455	0.0481	1.31785	0.176	C00159 C00078 C00493 C00026 C00073 C00346 C00864 C00535	C00159 C00078 C00493 C00026 C00073 C00346 C00864 C00535	http://www.genome.jp/kegg-bin/show_pathway?150751145683408/ath01100.args
ath00020	Citrate cycle (TCA cycle)	KEGG pathways	Pathways	KEGG (Arabidopsis thaliana (thale cress))	11	1	3358	20	0.0637	1.19586	0.176	C00026	C00026
ath00250	Alanine, aspartate and glutamate metabolism	KEGG pathways	Pathways	KEGG (Arabidopsis thaliana (thale cress))	11	1	3358	24	0.076	1.11919	0.176	C00026	C00026
ath00600	Sphingolipid metabolism	KEGG pathways	Pathways	KEGG (Arabidopsis thaliana (thale cress))	11	1	3358	25	0.079	1.10237	0.176	C00346	C00346
ath00770	Pantothenate and CoA biosynthesis	KEGG pathways	Pathways	KEGG (Arabidopsis thaliana (thale cress))	11	1	3358	27	0.0851	1.07007	0.176	C00864	C00864
ath00410	beta-Alanine metabolism	KEGG pathways	Pathways	KEGG (Arabidopsis thaliana (thale cress))	11	1	3358	31	0.0971	1.01278	0.176	C00864	C00864
ath00300	Lysine biosynthesis	KEGG pathways	Pathways	KEGG (Arabidopsis thaliana (thale cress))	11	1	3358	32	0.1	1	0.176	C00026	C00026
ath00660	C5-Branched dibasic acid metabolism	KEGG pathways	Pathways	KEGG (Arabidopsis thaliana (thale cress))	11	1	3358	32	0.1	1	0.176	C00026	C00026
ath00750	Vitamin B6 metabolism	KEGG pathways	Pathways	KEGG (Arabidopsis thaliana (thale cress))	11	1	3358	32	0.1	1	0.176	C00026	C00026
ath00680	Methane metabolism	KEGG pathways	Pathways	KEGG (Arabidopsis thaliana (thale cress))	11	1	3358	34	0.106	0.974694	0.176	C01046	C01046
ath01065	Biosynthesis of alkaloids derived from histidine and purine	KEGG pathways	Pathways	KEGG (Arabidopsis thaliana (thale cress))	11	1	3358	35	0.109	0.962574	0.176	C00026	C00026
ath00052	Galactose metabolism	KEGG pathways	Pathways	KEGG (Arabidopsis thaliana (thale cress))	11	1	3358	41	0.127	0.896196	0.176	C00159	C00159
ath00460	Cyanoamino acid metabolism	KEGG pathways	Pathways	KEGG (Arabidopsis thaliana (thale cress))	11	1	3358	41	0.127	0.896196	0.176	C00302	C00302
ath00340	Histidine metabolism	KEGG pathways	Pathways	KEGG (Arabidopsis thaliana (thale cress))	11	1	3358	44	0.135	0.869666	0.176	C00026	C00026
ath00630	Glyoxylate and dicarboxylate metabolism	KEGG pathways	Pathways	KEGG (Arabidopsis thaliana (thale cress))	11	1	3358	44	0.135	0.869666	0.176	C00026	C00026
ath00760	Nicotinate and nicotinamide metabolism	KEGG pathways	Pathways	KEGG (Arabidopsis thaliana (thale cress))	11	1	3358	44	0.135	0.869666	0.176	C01384	C01384
ath00564	Glycerophospholipid metabolism	KEGG pathways	Pathways	KEGG (Arabidopsis thaliana (thale cress))	11	1	3358	46	0.141	0.850781	0.176	C00346	C00346
ath00901	Indole alkaloid biosynthesis	KEGG pathways	Pathways	KEGG (Arabidopsis thaliana (thale cress))	11	1	3358	47	0.144	0.841638	0.176	C00078	C00078
ath00053	Ascorbate and aldarate metabolism	KEGG pathways	Pathways	KEGG (Arabidopsis thaliana (thale cress))	11	1	3358	47	0.144	0.841638	0.176	C00026	C00026
ath00051	Fructose and mannose metabolism	KEGG pathways	Pathways	KEGG (Arabidopsis thaliana (thale cress))	11	1	3358	48	0.147	0.832683	0.176	C00159	C00159
ath01066	Biosynthesis of alkaloids derived from terpenoid and polyketide	KEGG pathways	Pathways	KEGG (Arabidopsis thaliana (thale cress))	11	1	3358	48	0.147	0.832683	0.176	C00026	C00026
ath00260	Glycine, serine and threonine metabolism	KEGG pathways	Pathways	KEGG (Arabidopsis thaliana (thale cress))	11	1	3358	49	0.15	0.823909	0.176	C00078	C00078
ath00270	Cysteine and methionine metabolism	KEGG pathways	Pathways	KEGG (Arabidopsis thaliana (thale cress))	11	1	3358	56	0.169	0.772113	0.192	C00073	C00073
ath01064	Biosynthesis of alkaloids derived from ornithine, lysine and nicotinic acid	KEGG pathways	Pathways	KEGG (Arabidopsis thaliana (thale cress))	11	1	3358	67	0.199	0.701147	0.218	C00026	C00026
ath00380	Tryptophan metabolism	KEGG pathways	Pathways	KEGG (Arabidopsis thaliana (thale cress))	11	1	3358	81	0.236	0.627088	0.251	C00078	C00078
ath00520	Amino sugar and nucleotide sugar metabolism	KEGG pathways	Pathways	KEGG (Arabidopsis thaliana (thale cress))	11	1	3358	87	0.251	0.600326	0.259	C00159	C00159
ath01062	Biosynthesis of terpenoids and steroids	KEGG pathways	Pathways	KEGG (Arabidopsis thaliana (thale cress))	11	1	3358	98	0.278	0.555955	0.278	C00026	C00026
