# Supplementary material for: Overexpression of Phosphate Transporter Gene CmPht1;2 Facilitated Pi Uptake and Alternated the Metabolic Profiles of Chrysanthemum Under Phosphate Deficiency
Source: Front Plant Sci. 2018 Jul 20;9:686. doi: 10.3389/fpls.2018.00686 (PMC6062769; doi:10.3389/fpls.2018.00686)
Supplement: TABLE S7 — Pathways involved in the roots of Oe1 under LP-treated conditions 7 days compared with WT identified by KEGG analysis. [file Table_7.XLSX]

## Sheet: 代谢通路富集表（kegg)
Supplemental Table S7 Pathways involved in roots of Oe1 under LP-treated conditions 7d compared with WT identified by KEGG analysis.
ID Annotation	Annotation	Category	Group	Database	set	in set	background	in background	p-value	-log(P-value)	FDR correction	Submitted IDs	Matching IDs
ath00630	Glyoxylate and dicarboxylate metabolism	KEGG pathways	Pathways	KEGG (Arabidopsis thaliana (thale cress))	42	6	3358	44	1.31e-05	4.88273	0.000361	C00197 C00160 C00042 C00149 C00209 C00022	C00197 C00160 C00042 C00149 C00209 C00022	http://www.genome.jp/kegg-bin/show_pathway?1507515623122097/ath00630.args
ath00360	Phenylalanine metabolism	KEGG pathways	Pathways	KEGG (Arabidopsis thaliana (thale cress))	42	6	3358	46	1.71e-05	4.767	0.000361	C00082 C00805 C00601 C00042 C00122 C00022	C00082 C00805 C00601 C00042 C00122 C00022	http://www.genome.jp/kegg-bin/show_pathway?1507515623122097/ath00360.args
ath01061	Biosynthesis of phenylpropanoids	KEGG pathways	Pathways	KEGG (Arabidopsis thaliana (thale cress))	42	8	3358	97	1.9e-05	4.72125	0.000361	C00197 C01752 C00805 C01451 C00042 C00149 C00122 C00022	C00197 C01752 C00805 C01451 C00042 C00149 C00122 C00022	http://www.kegg.jp/kegg-bin/show_pathway?map=map01061&show_description=show
ath00330	Arginine and proline metabolism	KEGG pathways	Pathways	KEGG (Arabidopsis thaliana (thale cress))	42	7	3358	82	5.41e-05	4.2668	0.000673	C00315 C01157 C00431 C00134 C00122 C00022 C00334	C00315 C01157 C00431 C00134 C00122 C00022 C00334	http://www.genome.jp/kegg-bin/show_pathway?1507515623122097/ath00330.args
ath01065	Biosynthesis of alkaloids derived from histidine and purine	KEGG pathways	Pathways	KEGG (Arabidopsis thaliana (thale cress))	42	5	3358	35	5.9e-05	4.22915	0.000673	C00197 C00042 C00149 C00122 C00022	C00197 C00042 C00149 C00122 C00022	http://www.kegg.jp/kegg-bin/show_pathway?map=map01065&show_description=show
ath00020	Citrate cycle (TCA cycle)	KEGG pathways	Pathways	KEGG (Arabidopsis thaliana (thale cress))	42	4	3358	20	8.87e-05	4.05208	0.000843	C00042 C00149 C00122 C00022	C00042 C00149 C00122 C00022	http://www.genome.jp/kegg-bin/show_pathway?1507515623122097/ath00020.args
ath01064	Biosynthesis of alkaloids derived from ornithine, lysine and nicotinic acid	KEGG pathways	Pathways	KEGG (Arabidopsis thaliana (thale cress))	42	6	3358	67	0.00015	3.82391	0.00103	C00197 C00134 C00042 C00149 C00122 C00022	C00197 C00134 C00042 C00149 C00122 C00022	http://www.kegg.jp/kegg-bin/show_pathway?map=map01064&show_description=show
ath00710	Carbon fixation in photosynthetic organisms	KEGG pathways	Pathways	KEGG (Arabidopsis thaliana (thale cress))	42	4	3358	23	0.000158	3.80134	0.00103	C00197 C00149 C00354 C00022	C00197 C00149 C00354 C00022	http://www.genome.jp/kegg-bin/show_pathway?1507515623122097/ath00710.args
ath01070	Biosynthesis of plant hormones	KEGG pathways	Pathways	KEGG (Arabidopsis thaliana (thale cress))	42	6	3358	68	0.000163	3.78781	0.00103	C00197 C00805 C00042 C00149 C00122 C00022	C00197 C00805 C00042 C00149 C00122 C00022	http://www.kegg.jp/kegg-bin/show_pathway?map=map01070&show_description=show
ath00250	Alanine, aspartate and glutamate metabolism	KEGG pathways	Pathways	KEGG (Arabidopsis thaliana (thale cress))	42	4	3358	24	0.000187	3.72816	0.00103	C00042 C00122 C00022 C00334	C00042 C00122 C00022 C00334	http://www.genome.jp/kegg-bin/show_pathway?1507515623122097/ath00250.args
ath01100	Metabolic pathways	KEGG pathways	Pathways	KEGG (Arabidopsis thaliana (thale cress))	42	30	3358	1455	0.000198	3.70333	0.00103	C02814 C03203 C01013 C00197 C06555 C00090 C00864 C00530 C00315 C00160 C00082 C00785 C00805 C01157 C00189 C00134 C00089 C02273 C00299 C01678 C00601 C00042 C00149 C00354 C00209 C00122 C00022 C00334 C00153 C00159	C02814 C03203 C01013 C00197 C06555 C00090 C00864 C00530 C00315 C00160 C00082 C00785 C00805 C01157 C00189 C00134 C00089 C02273 C00299 C01678 C00601 C00042 C00149 C00354 C00209 C00122 C00022 C00334 C00153 C00159	http://www.genome.jp/kegg-bin/show_pathway?1507515623122097/ath01100.args
ath01066	Biosynthesis of alkaloids derived from terpenoid and polyketide	KEGG pathways	Pathways	KEGG (Arabidopsis thaliana (thale cress))	42	5	3358	48	0.000276	3.55909	0.00131	C00197 C00042 C00149 C00122 C00022	C00197 C00042 C00149 C00122 C00022	http://www.kegg.jp/kegg-bin/show_pathway?map=map01066&show_description=show
ath00410	beta-Alanine metabolism	KEGG pathways	Pathways	KEGG (Arabidopsis thaliana (thale cress))	42	4	3358	31	0.000521	3.28316	0.00228	C01013 C00864 C00315 C00334	C01013 C00864 C00315 C00334	http://www.genome.jp/kegg-bin/show_pathway?1507515623122097/ath00410.args
ath00650	Butanoate metabolism	KEGG pathways	Pathways	KEGG (Arabidopsis thaliana (thale cress))	42	4	3358	40	0.00139	2.85699	0.00566	C00042 C00122 C00022 C00334	C00042 C00122 C00022 C00334	http://www.genome.jp/kegg-bin/show_pathway?1507515623122097/ath00650.args
ath00052	Galactose metabolism	KEGG pathways	Pathways	KEGG (Arabidopsis thaliana (thale cress))	42	4	3358	41	0.00153	2.81531	0.00581	C05402 C00089 C00159 C01235	C05402 C00089 C00159 C01235	http://www.genome.jp/kegg-bin/show_pathway?1507515623122097/ath00052.args
ath00760	Nicotinate and nicotinamide metabolism	KEGG pathways	Pathways	KEGG (Arabidopsis thaliana (thale cress))	42	4	3358	44	0.002	2.69897	0.00713	C01596 C00122 C00022 C00153	C01596 C00122 C00022 C00153	http://www.genome.jp/kegg-bin/show_pathway?1507515623122097/ath00760.args
ath00350	Tyrosine metabolism	KEGG pathways	Pathways	KEGG (Arabidopsis thaliana (thale cress))	42	5	3358	76	0.0023	2.63827	0.00771	C00530 C00082 C00042 C00122 C00022	C00530 C00082 C00042 C00122 C00022	http://www.genome.jp/kegg-bin/show_pathway?1507515623122097/ath00350.args
ath00010	Glycolysis / Gluconeogenesis	KEGG pathways	Pathways	KEGG (Arabidopsis thaliana (thale cress))	42	3	3358	31	0.00641	2.19314	0.0197	C00197 C01451 C00022	C00197 C01451 C00022	http://www.genome.jp/kegg-bin/show_pathway?1507515623122097/ath00010.args
ath01063	Biosynthesis of alkaloids derived from shikimate pathway	KEGG pathways	Pathways	KEGG (Arabidopsis thaliana (thale cress))	42	6	3358	138	0.00668	2.17522	0.0197	C00197 C00082 C00042 C00149 C00122 C00022	C00197 C00082 C00042 C00149 C00122 C00022	http://www.genome.jp/kegg-bin/show_pathway?map=map00563&show_description=show
ath01062	Biosynthesis of terpenoids and steroids	KEGG pathways	Pathways	KEGG (Arabidopsis thaliana (thale cress))	42	5	3358	98	0.00691	2.16052	0.0197	C00197 C00042 C00149 C00122 C00022	C00197 C00042 C00149 C00122 C00022	http://www.kegg.jp/kegg-bin/show_pathway?map=map01062&show_description=show
ath00190	Oxidative phosphorylation	KEGG pathways	Pathways	KEGG (Arabidopsis thaliana (thale cress))	42	2	3358	16	0.0164	1.78516	0.0445	C00042 C00122	C00042 C00122	http://www.genome.jp/kegg-bin/show_pathway?1507515623122097/ath00190.args
ath00430	Taurine and hypotaurine metabolism	KEGG pathways	Pathways	KEGG (Arabidopsis thaliana (thale cress))	42	2	3358	20	0.0252	1.5986	0.0653	C01678 C00022	C01678 C00022	http://www.genome.jp/kegg-bin/show_pathway?1507515623122097/ath00430.args
ath00740	Riboflavin metabolism	KEGG pathways	Pathways	KEGG (Arabidopsis thaliana (thale cress))	42	2	3358	21	0.0276	1.55909	0.0684	C00530 C00472	C00530 C00472	http://www.kegg.jp/kegg-bin/show_pathway?map=map00740&amp;show_description=show
ath00940	Phenylpropanoid biosynthesis	KEGG pathways	Pathways	KEGG (Arabidopsis thaliana (thale cress))	42	3	3358	55	0.0304	1.51713	0.0722	C01752 C00315 C00082	C01752 C00315 C00082	http://www.genome.jp/kegg-bin/show_pathway?1507515623122097/ath00940.args
ath00730	Thiamine metabolism	KEGG pathways	Pathways	KEGG (Arabidopsis thaliana (thale cress))	42	2	3358	26	0.0411	1.38616	0.0937	C00082 C00022	C00082 C00022	http://www.genome.jp/kegg-bin/show_pathway?1507515623122097/ath00730.args
ath00770	Pantothenate and CoA biosynthesis	KEGG pathways	Pathways	KEGG (Arabidopsis thaliana (thale cress))	42	2	3358	27	0.044	1.35655	0.0965	C00864 C00022	C00864 C00022	http://www.genome.jp/kegg-bin/show_pathway?1507515623122097/ath00770.args
ath00620	Pyruvate metabolism	KEGG pathways	Pathways	KEGG (Arabidopsis thaliana (thale cress))	42	2	3358	32	0.0598	1.2233	0.126	C00149 C00022	C00149 C00022
ath00640	Propanoate metabolism	KEGG pathways	Pathways	KEGG (Arabidopsis thaliana (thale cress))	42	2	3358	36	0.0736	1.13312	0.15	C01013 C00042	C01013 C00042
ath00480	Glutathione metabolism	KEGG pathways	Pathways	KEGG (Arabidopsis thaliana (thale cress))	42	2	3358	38	0.0809	1.09205	0.159	C00315 C00134	C00315 C00134
ath00310	Lysine degradation	KEGG pathways	Pathways	KEGG (Arabidopsis thaliana (thale cress))	42	2	3358	47	0.116	0.935542	0.22	C00431 C00487	C00431 C00487
ath00051	Fructose and mannose metabolism	KEGG pathways	Pathways	KEGG (Arabidopsis thaliana (thale cress))	42	2	3358	48	0.12	0.920819	0.221	C00392 C00159	C00392 C00159
ath00260	Glycine, serine and threonine metabolism	KEGG pathways	Pathways	KEGG (Arabidopsis thaliana (thale cress))	42	2	3358	49	0.124	0.906578	0.221	C00197 C00022	C00197 C00022
ath00040	Pentose and glucuronate interconversions	KEGG pathways	Pathways	KEGG (Arabidopsis thaliana (thale cress))	42	2	3358	53	0.141	0.850781	0.244	C02273 C00022	C02273 C00022
ath00910	Nitrogen metabolism	KEGG pathways	Pathways	KEGG (Arabidopsis thaliana (thale cress))	42	1	3358	26	0.28	0.552842	0.469	C00192	C00192
ath00400	Phenylalanine, tyrosine and tryptophan biosynthesis	KEGG pathways	Pathways	KEGG (Arabidopsis thaliana (thale cress))	42	1	3358	27	0.289	0.539102	0.471	C00082	C00082
ath00290	Valine, leucine and isoleucine biosynthesis	KEGG pathways	Pathways	KEGG (Arabidopsis thaliana (thale cress))	42	1	3358	28	0.298	0.525784	0.472	C00022	C00022
ath00561	Glycerolipid metabolism	KEGG pathways	Pathways	KEGG (Arabidopsis thaliana (thale cress))	42	1	3358	32	0.333	0.477556	0.474	C00197	C00197
ath00030	Pentose phosphate pathway	KEGG pathways	Pathways	KEGG (Arabidopsis thaliana (thale cress))	42	1	3358	32	0.333	0.477556	0.474	C00022	C00022
ath00660	C5-Branched dibasic acid metabolism	KEGG pathways	Pathways	KEGG (Arabidopsis thaliana (thale cress))	42	1	3358	32	0.333	0.477556	0.474	C00022	C00022
ath00750	Vitamin B6 metabolism	KEGG pathways	Pathways	KEGG (Arabidopsis thaliana (thale cress))	42	1	3358	32	0.333	0.477556	0.474	C00022	C00022
ath00900	Terpenoid backbone biosynthesis	KEGG pathways	Pathways	KEGG (Arabidopsis thaliana (thale cress))	42	1	3358	33	0.341	0.467246	0.474	C00022	C00022
ath00460	Cyanoamino acid metabolism	KEGG pathways	Pathways	KEGG (Arabidopsis thaliana (thale cress))	42	1	3358	41	0.405	0.392545	0.55	C00082	C00082
ath00902	Monoterpenoid biosynthesis	KEGG pathways	Pathways	KEGG (Arabidopsis thaliana (thale cress))	42	1	3358	44	0.427	0.369572	0.553	C11383	C11383
ath00340	Histidine metabolism	KEGG pathways	Pathways	KEGG (Arabidopsis thaliana (thale cress))	42	1	3358	44	0.427	0.369572	0.553	C00785	C00785
ath00564	Glycerophospholipid metabolism	KEGG pathways	Pathways	KEGG (Arabidopsis thaliana (thale cress))	42	1	3358	46	0.442	0.354578	0.556	C00189	C00189
ath00053	Ascorbate and aldarate metabolism	KEGG pathways	Pathways	KEGG (Arabidopsis thaliana (thale cress))	42	1	3358	47	0.449	0.347754	0.556	C00022	C00022
ath00500	Starch and sucrose metabolism	KEGG pathways	Pathways	KEGG (Arabidopsis thaliana (thale cress))	42	1	3358	50	0.47	0.327902	0.57	C00089	C00089
ath00270	Cysteine and methionine metabolism	KEGG pathways	Pathways	KEGG (Arabidopsis thaliana (thale cress))	42	1	3358	56	0.509	0.293282	0.601	C00022	C00022
ath00903	Limonene and pinene degradation	KEGG pathways	Pathways	KEGG (Arabidopsis thaliana (thale cress))	42	1	3358	59	0.527	0.278189	0.601	C11383	C11383
ath00240	Pyrimidine metabolism	KEGG pathways	Pathways	KEGG (Arabidopsis thaliana (thale cress))	42	1	3358	59	0.527	0.278189	0.601	C00299	C00299
ath00960	Tropane, piperidine and pyridine alkaloid biosynthesis	KEGG pathways	Pathways	KEGG (Arabidopsis thaliana (thale cress))	42	1	3358	68	0.579	0.237321	0.647	C00134	C00134
ath00966	Glucosinolate biosynthesis	KEGG pathways	Pathways	KEGG (Arabidopsis thaliana (thale cress))	42	1	3358	74	0.61	0.21467	0.654	C00082	C00082
ath00970	Aminoacyl-tRNA biosynthesis	KEGG pathways	Pathways	KEGG (Arabidopsis thaliana (thale cress))	42	1	3358	75	0.615	0.211125	0.654	C00082	C00082
ath00130	Ubiquinone and other terpenoid-quinone biosynthesis	KEGG pathways	Pathways	KEGG (Arabidopsis thaliana (thale cress))	42	1	3358	76	0.62	0.207608	0.654	C00082	C00082
ath00380	Tryptophan metabolism	KEGG pathways	Pathways	KEGG (Arabidopsis thaliana (thale cress))	42	1	3358	81	0.644	0.191114	0.667	C02043	C02043
ath00520	Amino sugar and nucleotide sugar metabolism	KEGG pathways	Pathways	KEGG (Arabidopsis thaliana (thale cress))	42	1	3358	87	0.67	0.173925	0.682	C00159	C00159
ath00950	Isoquinoline alkaloid biosynthesis	KEGG pathways	Pathways	KEGG (Arabidopsis thaliana (thale cress))	42	1	3358	94	0.699	0.155523	0.699	C00082	C00082
