# Supplementary material for: Overexpression of Phosphate Transporter Gene CmPht1;2 Facilitated Pi Uptake and Alternated the Metabolic Profiles of Chrysanthemum Under Phosphate Deficiency
Source: Front Plant Sci. 2018 Jul 20;9:686. doi: 10.3389/fpls.2018.00686 (PMC6062769; doi:10.3389/fpls.2018.00686)
Supplement: TABLE S8 — Pathways involved in the shoots of Oe1 under LP-treated conditions 0 day compared with WT identified by KEGG analysis. [file Table_8.XLSX]

## Sheet: 代谢通路富集表（kegg)
Supplemental Table S8 Pathways involved in shoots of Oe1 under LP-treated conditions 0 d compared with WT identified by KEGG analysis.
ID Annotation	Annotation	Category	Group	Database	set	in set	background	in background	p-value	-log(p-value)	FDR correction	Submitted IDs	Matching IDs
ath00970	Aminoacyl-tRNA biosynthesis	KEGG pathways	Pathways	KEGG (Arabidopsis thaliana (thale cress))	13	3	3358	75	0.00261	2.58336	0.0608	C00025 C00065 C00082	C00025 C00065 C00082	http://www.genome.jp/kegg-bin/show_pathway?1505784316136726/ath00970.args
ath01100	Metabolic pathways	KEGG pathways	Pathways	KEGG (Arabidopsis thaliana (thale cress))	13	11	3358	1455	0.00283	2.54821	0.0608	C01606 C01598 C05500 C00025 C03114 C00065 C00051 C01013 C00149 C00178 C00082	C01606 C01598 C05500 C00025 C03114 C00065 C00051 C01013 C00149 C00178 C00082	http://www.genome.jp/kegg-bin/show_pathway?1505784316136726/ath01100.args
ath00480	Glutathione metabolism	KEGG pathways	Pathways	KEGG (Arabidopsis thaliana (thale cress))	13	2	3358	38	0.00899	2.04624	0.112	C00025 C00051	C00025 C00051	http://www.genome.jp/kegg-bin/show_pathway?1505784316136726/ath00480.args
ath00460	Cyanoamino acid metabolism	KEGG pathways	Pathways	KEGG (Arabidopsis thaliana (thale cress))	13	2	3358	41	0.0104	1.98297	0.112	C00065 C00082	C00065 C00082	http://www.genome.jp/kegg-bin/show_pathway?1505784316136726/ath00460.args
ath00270	Cysteine and methionine metabolism	KEGG pathways	Pathways	KEGG (Arabidopsis thaliana (thale cress))	13	2	3358	56	0.0189	1.72354	0.163	C00065 C00051	C00065 C00051	http://www.genome.jp/kegg-bin/show_pathway?1505784316136726/ath00270.args
ath01064	Biosynthesis of alkaloids derived from ornithine, lysine and nicotinic acid	KEGG pathways	Pathways	KEGG (Arabidopsis thaliana (thale cress))	13	2	3358	67	0.0265	1.57675	0.19	C00025 C00149	C00025 C00149	http://www.kegg.jp/kegg-bin/show_pathway?map=map01064&show_description=show
ath00920	Sulfur metabolism	KEGG pathways	Pathways	KEGG (Arabidopsis thaliana (thale cress))	13	1	3358	18	0.0676	1.17005	0.241	C00065	C00065
ath00020	Citrate cycle (TCA cycle)	KEGG pathways	Pathways	KEGG (Arabidopsis thaliana (thale cress))	13	1	3358	20	0.0748	1.1261	0.241	C00149	C00149
ath00740	Riboflavin metabolism	KEGG pathways	Pathways	KEGG (Arabidopsis thaliana (thale cress))	13	1	3358	21	0.0785	1.10513	0.241	C03114	C03114
ath00860	Porphyrin and chlorophyll metabolism	KEGG pathways	Pathways	KEGG (Arabidopsis thaliana (thale cress))	13	2	3358	126	0.0832	1.07988	0.241	C00025 C03114	C00025 C03114
ath00710	Carbon fixation in photosynthetic organisms	KEGG pathways	Pathways	KEGG (Arabidopsis thaliana (thale cress))	13	1	3358	23	0.0856	1.06753	0.241	C00149	C00149
ath00250	Alanine, aspartate and glutamate metabolism	KEGG pathways	Pathways	KEGG (Arabidopsis thaliana (thale cress))	13	1	3358	24	0.0892	1.04964	0.241	C00025	C00025
ath00600	Sphingolipid metabolism	KEGG pathways	Pathways	KEGG (Arabidopsis thaliana (thale cress))	13	1	3358	25	0.0927	1.03292	0.241	C00065	C00065
ath00910	Nitrogen metabolism	KEGG pathways	Pathways	KEGG (Arabidopsis thaliana (thale cress))	13	1	3358	26	0.0963	1.01637	0.241	C00025	C00025
ath00730	Thiamine metabolism	KEGG pathways	Pathways	KEGG (Arabidopsis thaliana (thale cress))	13	1	3358	26	0.0963	1.01637	0.241	C00082	C00082
ath01063	Biosynthesis of alkaloids derived from shikimate pathway	KEGG pathways	Pathways	KEGG (Arabidopsis thaliana (thale cress))	13	2	3358	138	0.0973	1.01189	0.241	C00149 C00082	C00149 C00082
ath00400	Phenylalanine, tyrosine and tryptophan biosynthesis	KEGG pathways	Pathways	KEGG (Arabidopsis thaliana (thale cress))	13	1	3358	27	0.0998	1.00087	0.241	C00082	C00082
ath00410	beta-Alanine metabolism	KEGG pathways	Pathways	KEGG (Arabidopsis thaliana (thale cress))	13	1	3358	31	0.114	0.943095	0.241	C01013	C01013
ath00660	C5-Branched dibasic acid metabolism	KEGG pathways	Pathways	KEGG (Arabidopsis thaliana (thale cress))	13	1	3358	32	0.117	0.931814	0.241	C00025	C00025
ath00620	Pyruvate metabolism	KEGG pathways	Pathways	KEGG (Arabidopsis thaliana (thale cress))	13	1	3358	32	0.117	0.931814	0.241	C00149	C00149
ath00680	Methane metabolism	KEGG pathways	Pathways	KEGG (Arabidopsis thaliana (thale cress))	13	1	3358	34	0.124	0.906578	0.241	C00065	C00065
ath01065	Biosynthesis of alkaloids derived from histidine and purine	KEGG pathways	Pathways	KEGG (Arabidopsis thaliana (thale cress))	13	1	3358	35	0.128	0.89279	0.241	C00149	C00149
ath00640	Propanoate metabolism	KEGG pathways	Pathways	KEGG (Arabidopsis thaliana (thale cress))	13	1	3358	36	0.131	0.882729	0.241	C01013	C01013
ath00650	Butanoate metabolism	KEGG pathways	Pathways	KEGG (Arabidopsis thaliana (thale cress))	13	1	3358	40	0.144	0.841638	0.241	C00025	C00025
ath00052	Galactose metabolism	KEGG pathways	Pathways	KEGG (Arabidopsis thaliana (thale cress))	13	1	3358	41	0.148	0.829738	0.241	C05402	C05402
ath00340	Histidine metabolism	KEGG pathways	Pathways	KEGG (Arabidopsis thaliana (thale cress))	13	1	3358	44	0.158	0.801343	0.241	C00025	C00025
ath00630	Glyoxylate and dicarboxylate metabolism	KEGG pathways	Pathways	KEGG (Arabidopsis thaliana (thale cress))	13	1	3358	44	0.158	0.801343	0.241	C00149	C00149
ath00360	Phenylalanine metabolism	KEGG pathways	Pathways	KEGG (Arabidopsis thaliana (thale cress))	13	1	3358	46	0.164	0.785156	0.241	C00082	C00082
ath01066	Biosynthesis of alkaloids derived from terpenoid and polyketide	KEGG pathways	Pathways	KEGG (Arabidopsis thaliana (thale cress))	13	1	3358	48	0.171	0.767004	0.241	C00149	C00149
ath00260	Glycine, serine and threonine metabolism	KEGG pathways	Pathways	KEGG (Arabidopsis thaliana (thale cress))	13	1	3358	49	0.174	0.759451	0.241	C00065	C00065
ath00061	Fatty acid biosynthesis	KEGG pathways	Pathways	KEGG (Arabidopsis thaliana (thale cress))	13	1	3358	49	0.174	0.759451	0.241	C01530	C01530
ath01040	Biosynthesis of unsaturated fatty acids	KEGG pathways	Pathways	KEGG (Arabidopsis thaliana (thale cress))	13	1	3358	54	0.19	0.721246	0.253	C01530	C01530
ath00940	Phenylpropanoid biosynthesis	KEGG pathways	Pathways	KEGG (Arabidopsis thaliana (thale cress))	13	1	3358	55	0.194	0.712198	0.253	C00082	C00082
ath00240	Pyrimidine metabolism	KEGG pathways	Pathways	KEGG (Arabidopsis thaliana (thale cress))	13	1	3358	59	0.206	0.686133	0.261	C00178	C00178
ath01070	Biosynthesis of plant hormones	KEGG pathways	Pathways	KEGG (Arabidopsis thaliana (thale cress))	13	1	3358	68	0.234	0.630784	0.287	C00149	C00149
ath00966	Glucosinolate biosynthesis	KEGG pathways	Pathways	KEGG (Arabidopsis thaliana (thale cress))	13	1	3358	74	0.252	0.598599	0.292	C00082	C00082
ath00130	Ubiquinone and other terpenoid-quinone biosynthesis	KEGG pathways	Pathways	KEGG (Arabidopsis thaliana (thale cress))	13	1	3358	76	0.258	0.58838	0.292	C00082	C00082
ath00350	Tyrosine metabolism	KEGG pathways	Pathways	KEGG (Arabidopsis thaliana (thale cress))	13	1	3358	76	0.258	0.58838	0.292	C00082	C00082
ath00380	Tryptophan metabolism	KEGG pathways	Pathways	KEGG (Arabidopsis thaliana (thale cress))	13	1	3358	81	0.272	0.565431	0.296	C01598	C01598
ath00330	Arginine and proline metabolism	KEGG pathways	Pathways	KEGG (Arabidopsis thaliana (thale cress))	13	1	3358	82	0.275	0.560667	0.296	C00025	C00025
ath00950	Isoquinoline alkaloid biosynthesis	KEGG pathways	Pathways	KEGG (Arabidopsis thaliana (thale cress))	13	1	3358	94	0.309	0.510042	0.32	C00082	C00082
ath01061	Biosynthesis of phenylpropanoids	KEGG pathways	Pathways	KEGG (Arabidopsis thaliana (thale cress))	13	1	3358	97	0.317	0.498941	0.32	C00149	C00149
ath01062	Biosynthesis of terpenoids and steroids	KEGG pathways	Pathways	KEGG (Arabidopsis thaliana (thale cress))	13	1	3358	98	0.32	0.49485	0.32	C00149	C00149
