# Supplementary material for: Overexpression of Phosphate Transporter Gene CmPht1;2 Facilitated Pi Uptake and Alternated the Metabolic Profiles of Chrysanthemum Under Phosphate Deficiency
Source: Front Plant Sci. 2018 Jul 20;9:686. doi: 10.3389/fpls.2018.00686 (PMC6062769; doi:10.3389/fpls.2018.00686)
Supplement: TABLE S9 — Pathways involved in the shoots of Oe1 under LP-treated conditions 2 days compared with WT identified by KEGG analysis. [file Table_9.XLSX]

## Sheet: 代谢通路富集表（kegg)
Supplemental Table S9 Pathways involved in shoots of Oe1 under LP-treated conditions 2 d compared with WT identified by KEGG analysis.
ID Annotation	Annotation	Category	Group	Database	set	in set	background	in background	p-value	-log(p-value)	FDR correction	Submitted IDs	Matching IDs
ath00240	Pyrimidine metabolism	KEGG pathways	Pathways	KEGG (Arabidopsis thaliana (thale cress))	17	3	3358	59	0.00294	2.53165	0.0911	C00178 C00383 C00429	C00178 C00383 C00429	http://www.genome.jp/kegg-bin/show_pathway?150578580095269/ath00240.args
ath00410	beta-Alanine metabolism	KEGG pathways	Pathways	KEGG (Arabidopsis thaliana (thale cress))	17	2	3358	31	0.0103	1.98716	0.113	C00383 C00429	C00383 C00429	http://www.genome.jp/kegg-bin/show_pathway?150578580095269/ath00410.args
ath00660	C5-Branched dibasic acid metabolism	KEGG pathways	Pathways	KEGG (Arabidopsis thaliana (thale cress))	17	2	3358	32	0.0109	1.96257	0.113	C00025 C02226	C00025 C02226	http://www.genome.jp/kegg-bin/show_pathway?150578580095269/ath00660.args
ath00360	Phenylalanine metabolism	KEGG pathways	Pathways	KEGG (Arabidopsis thaliana (thale cress))	17	2	3358	46	0.0219	1.65956	0.17	C07086 C00156	C07086 C00156	http://www.genome.jp/kegg-bin/show_pathway?150578580095269/ath00360.args
ath01061	Biosynthesis of phenylpropanoids	KEGG pathways	Pathways	KEGG (Arabidopsis thaliana (thale cress))	17	2	3358	97	0.0848	1.0716	0.269	C01451 C00156	C01451 C00156
ath00740	Riboflavin metabolism	KEGG pathways	Pathways	KEGG (Arabidopsis thaliana (thale cress))	17	1	3358	21	0.101	0.995679	0.269	C03114	C03114
ath00250	Alanine, aspartate and glutamate metabolism	KEGG pathways	Pathways	KEGG (Arabidopsis thaliana (thale cress))	17	1	3358	24	0.115	0.939302	0.269	C00025	C00025
ath00910	Nitrogen metabolism	KEGG pathways	Pathways	KEGG (Arabidopsis thaliana (thale cress))	17	1	3358	26	0.124	0.906578	0.269	C00025	C00025
ath00770	Pantothenate and CoA biosynthesis	KEGG pathways	Pathways	KEGG (Arabidopsis thaliana (thale cress))	17	1	3358	27	0.129	0.88941	0.269	C00429	C00429
ath04070	Phosphatidylinositol signaling system	KEGG pathways	Pathways	KEGG (Arabidopsis thaliana (thale cress))	17	1	3358	27	0.129	0.88941	0.269	C00137	C00137
ath00860	Porphyrin and chlorophyll metabolism	KEGG pathways	Pathways	KEGG (Arabidopsis thaliana (thale cress))	17	2	3358	126	0.132	0.879426	0.269	C00025 C03114	C00025 C03114
ath00290	Valine, leucine and isoleucine biosynthesis	KEGG pathways	Pathways	KEGG (Arabidopsis thaliana (thale cress))	17	1	3358	28	0.133	0.876148	0.269	C02226	C02226
ath00010	Glycolysis / Gluconeogenesis	KEGG pathways	Pathways	KEGG (Arabidopsis thaliana (thale cress))	17	1	3358	31	0.146	0.835647	0.269	C01451	C01451
ath01100	Metabolic pathways	KEGG pathways	Pathways	KEGG (Arabidopsis thaliana (thale cress))	17	10	3358	1455	0.148	0.829738	0.269	C01606 C00178 C02140 C00025 C07086 C00429 C00156 C00184 C00137 C03114	C01606 C00178 C02140 C00025 C07086 C00429 C00156 C00184 C00137 C03114
ath00561	Glycerolipid metabolism	KEGG pathways	Pathways	KEGG (Arabidopsis thaliana (thale cress))	17	1	3358	32	0.151	0.821023	0.269	C00184	C00184
ath00680	Methane metabolism	KEGG pathways	Pathways	KEGG (Arabidopsis thaliana (thale cress))	17	1	3358	34	0.159	0.798603	0.269	C00184	C00184
ath00480	Glutathione metabolism	KEGG pathways	Pathways	KEGG (Arabidopsis thaliana (thale cress))	17	1	3358	38	0.176	0.754487	0.269	C00025	C00025
ath00562	Inositol phosphate metabolism	KEGG pathways	Pathways	KEGG (Arabidopsis thaliana (thale cress))	17	1	3358	39	0.181	0.742321	0.269	C00137	C00137
ath00650	Butanoate metabolism	KEGG pathways	Pathways	KEGG (Arabidopsis thaliana (thale cress))	17	1	3358	40	0.185	0.732828	0.269	C00025	C00025
ath00052	Galactose metabolism	KEGG pathways	Pathways	KEGG (Arabidopsis thaliana (thale cress))	17	1	3358	41	0.189	0.723538	0.269	C00137	C00137
ath00340	Histidine metabolism	KEGG pathways	Pathways	KEGG (Arabidopsis thaliana (thale cress))	17	1	3358	44	0.201	0.696804	0.269	C00025	C00025
ath00053	Ascorbate and aldarate metabolism	KEGG pathways	Pathways	KEGG (Arabidopsis thaliana (thale cress))	17	1	3358	47	0.214	0.669586	0.269	C00137	C00137
ath00310	Lysine degradation	KEGG pathways	Pathways	KEGG (Arabidopsis thaliana (thale cress))	17	1	3358	47	0.214	0.669586	0.269	C00489	C00489
ath00051	Fructose and mannose metabolism	KEGG pathways	Pathways	KEGG (Arabidopsis thaliana (thale cress))	17	1	3358	48	0.218	0.661544	0.269	C00392	C00392
ath00500	Starch and sucrose metabolism	KEGG pathways	Pathways	KEGG (Arabidopsis thaliana (thale cress))	17	1	3358	50	0.226	0.645892	0.269	C01083	C01083
ath00071	Fatty acid metabolism	KEGG pathways	Pathways	KEGG (Arabidopsis thaliana (thale cress))	17	1	3358	50	0.226	0.645892	0.269	C00489	C00489
ath00040	Pentose and glucuronate interconversions	KEGG pathways	Pathways	KEGG (Arabidopsis thaliana (thale cress))	17	1	3358	53	0.237	0.625252	0.272	C01904	C01904
ath01064	Biosynthesis of alkaloids derived from ornithine, lysine and nicotinic acid	KEGG pathways	Pathways	KEGG (Arabidopsis thaliana (thale cress))	17	1	3358	67	0.291	0.536107	0.322	C00025	C00025
ath00970	Aminoacyl-tRNA biosynthesis	KEGG pathways	Pathways	KEGG (Arabidopsis thaliana (thale cress))	17	1	3358	75	0.319	0.496209	0.334	C00025	C00025
ath00130	Ubiquinone and other terpenoid-quinone biosynthesis	KEGG pathways	Pathways	KEGG (Arabidopsis thaliana (thale cress))	17	1	3358	76	0.323	0.490797	0.334	C00156	C00156
ath00330	Arginine and proline metabolism	KEGG pathways	Pathways	KEGG (Arabidopsis thaliana (thale cress))	17	1	3358	82	0.344	0.463442	0.344	C00025	C00025
